# Supplementary material for: Dexmedetomidine pretreatment alleviates ropivacaine-induced neurotoxicity via the miR-10b-5p/BDNF axis
Source: BMC Anesthesiol. 2022 Sep 26;22:304. doi: 10.1186/s12871-022-01810-6 (PMC9511747; doi:10.1186/s12871-022-01810-6)
Supplement: Supplementary file 1 — Additional file 1. [file 12871_2022_1810_MOESM1_ESM.zip]

Archive with 3 entries (3 files):
- WB original data 1.pdf
- WB original data 2.pdf
- WB original data 3.pdf
